# Supplementary material for: Myrica esculenta Leaf Extract—Assisted Green Synthesis of Porous Magnetic Chitosan Composites for Fast Removal of Cd (II) from Water: Kinetics and Thermodynamics of Adsorption
Source: Polymers (Basel). 2023 Nov 6;15(21):4339. doi: 10.3390/polym15214339 (PMC10649474; doi:10.3390/polym15214339)
Supplement: Supplementary file 1 [file polymers-15-04339-s001.zip]

Archive with 1 entries (1 files):
- polymers-2615475-supplementary.pdf
